# Supplementary material for: Nutritional Behaviors, Health Literacy, and Health Locus of Control of Secondary Schoolers in Southern Poland: A Cross-Sectional Study
Source: Nutrients. 2021 Nov 29;13(12):4323. doi: 10.3390/nu13124323 (PMC8709351; doi:10.3390/nu13124323)
Supplement: Supplementary file 1 [file nutrients-13-04323-s001.zip]

Archive with 1 entries (1 files):
- nutrients-1472969-supplementary.pdf
